# Supplementary material for: A Novel, Drinkable Food Supplement Formulation Reduces Hair Shedding and Increases the Percentage of Anagen Scalp Hair Follicles in Females with Hair Loss
Source: J Clin Med. 2025 Nov 28;14(23):8471. doi: 10.3390/jcm14238471 (PMC12693284; doi:10.3390/jcm14238471)
Supplement: Supplementary file 1 [file jcm-14-08471-s001.zip]

Archive with 5 entries (4 files):
- Table S1.pdf
- __MACOSX/
- __MACOSX/._Figure S1.jpg
- __MACOSX/._Table S1.docx
- Figure S1.jpg
